# Supplementary material for: Anti-Biofilm Effect of Hybrid Nanocomposite Functionalized with Erythrosine B on Staphylococcus aureus Due to Photodynamic Inactivation
Source: Molecules. 2024 Aug 19;29(16):3917. doi: 10.3390/molecules29163917 (PMC11357139; doi:10.3390/molecules29163917)
Supplement: Supplementary file 1 [file molecules-29-03917-s001.zip]

Archive with 1 entries (1 files):
- molecules-3121291-supplementary.pdf
